# Supplementary material for: An ontology-aware integration of clinical models, terminologies and guidelines: an exploratory study of the Scale for the Assessment and Rating of Ataxia (SARA)
Source: BMC Med Inform Decis Mak. 2017 Dec 6;17:159. doi: 10.1186/s12911-017-0568-4 (PMC5718136; doi:10.1186/s12911-017-0568-4)
Supplement: Supplementary file 1 — The seed terms returned by the OBO Annotator when the free-text sources were annotated. (TXT 282 bytes) [file 12911_2017_568_MOESM1_ESM.txt]

0000000
0012389	Appendicular hypotonia
0001251	Ataxia
0001260	Dysarthria
0002075	Dysdiadochokinesis
0001310	Dysmetria
0002066	Gait ataxia
0002070	Limb ataxia
0000639	Nystagmus
0002168	Scanning speech
0001337	Tremor
0002078	Truncal ataxia
0030147	Truncal titubation
